# Supplementary material for: Carvacrol attenuated lipopolysaccharide-induced intestinal injury by down-regulating TLRs gene expression and regulating the gut microbiota in rabbit
Source: Sci Rep. 2023 Jul 15;13:11447. doi: 10.1038/s41598-023-38577-w (PMC10349838; doi:10.1038/s41598-023-38577-w)
Supplement: Supplementary file 1 — Supplementary Information. [file 41598_2023_38577_MOESM1_ESM.xlsx]

## Sheet: Sheet1
Items Groups	serum				Note: The part marked in yellow is the part removed by the quartering method
	IL-1β	IL-6	IL-8	TNF-α
CON	90.67	152.04	102.71	696.86
	90.74	150.04	94.31	732.4
	90.62	164.64	96.64	692.99
	90.04	165.07	92.94	790.9
	89.35	159.49	105.2	782.68
CAR	85.66	157.71	91.45	715.47
	84.74	153.64	103.51	746.18
	84.19	157.62	93.17	783.65
	84.07	151.78	102.85	699.52
	84.02	162	92.14	703.87
LPS	106.47	164.94	117.38	804.68
	105.24	175.51	117.55	795.98
	104.71	164.9	100.65	826.68
	104.01	164.12	114.98	785.82
	103.8	168.93	102.68	876.72
CAR+LPS	111.91	163.3	102.14	784.62
	91.95	159.49	95.63	763.58
	91.56	162.95	99.64	783.41
	89.51	158.58	103.94	789.45
	89.18	161.61	101.91	709.67
Items Groups	Genes
	IL-1β	IL-6	IL-8	TNF-α	TLR2	TLR4	MYD88	NF-κB	MAPK1	MAPK8	MAPK14	ZO-1	Claudin-1	Occluding
CON	1.00444	1.00049	1.0016	1.00982	0.977473	1.00205	1.01927	1.01046	1.00259	1.0013	1.0122	0.99818	1.00294	1.02037
	1.0024	1.00252	1.00323	1.00886	1.00364	1.01451	1.00828	1.00569	1.00872	1.00533	1.00854	1.01068	1.0014	1.00178
	1.00043	1.00231	0.981239	0.999002	1.01454	1.00297	1.01272	1.03013	1.01667	1.02574	1.00281	1.00543	1.01267	1.00307
	1.04066	1.00315	1.01414	1.0287	0.999654	1.0163	1.03335	1.02025	1.01216	1.00259	1.0065	1.01465	1.0179	0.997968
CAR	0.603337	0.9398	0.708806	0.839176	0.964708	0.90797	0.76251	0.908636	0.736874	1.02959	0.878336	1.45854	1.24606	1.24645
	0.941568	1.00395	0.976038	1.10731	0.944016	1.05714	0.753164	0.770391	0.965051	0.885887	1.00837	1.51795	1.37609	1.2213
	0.480957	0.965497	1.02932	0.842412	0.973201	1.04253	0.899135	0.911975	1.00804	0.916139	1.08727	1.42657	1.23338	1.32956
	0.599963	0.953392	0.945218	0.89305	0.922617	0.947266	0.91338	0.796947	0.848722	0.957421	0.92715	1.26115	1.27574	1.21537
LPS	2.85419	2.19075	2.25657	1.93697	1.327	1.8051	1.33177	2.54204	1.31054	1.4879	1.45498	0.852836	0.693877	0.766556
	3.19638	2.28783	2.33079	1.75418	1.31907	1.68099	1.25609	2.42396	1.52126	1.4336	1.55806	0.839357	0.658055	0.780176
	4.47273	2.26219	2.58	2.8752	1.32215	1.87039	1.31096	2.3513	1.21717	1.31859	1.20056	0.740886	0.749497	0.694996
	3.21903	1.55091	2.27134	1.62551	1.13625	1.49162	1.28406	2.225	1.5301	1.36186	1.26842	0.899959	0.846962	0.882698
CAR+LPS	1.30926	1.06545	0.989293	0.323163	1.04298	1.06021	1.07428	1.01834	1.04252	1.05079	1.02338	1.08978	0.995083	1.03381
	1.80864	1.00315	1.05971	1.12236	0.981026	1.05949	1.06968	1.12066	0.988508	1.07441	1.03115	1.0595	1.09457	1.04539
	1.24409	1.04977	1.0143	1.16402	1.06075	1.06459	1.04258	1.05312	1.05502	1.02181	1.04598	1.01607	1.04529	1.09442
	1.1736	1.04247	1.01048	1.0513	1.04517	1.06228	1.15952	1.04424	0.972302	1.00861	1.05954	1.06687	1.09881	1.07912
Items Groups	Intestinal histomorphology morphology
	Ileum				Cecum
	VH	CD	VW	MT	DIG	MT
CON	503.355	23.079	133.809	627.532	252.055	406.325
	515.66	120.874	106.888	676.654	251.37	353.291
	524.738	143.821	149.051	678.281	228.055	303.326
	527.977	145.031	119.509	709.902	251.824	352.176
CAR	529.238	126.141	150.836	661.792	231.16	464.551
	541.36	136.737	148.715	694.161	238.903	301.372
	625.492	134.176	87.318	892.699	234.195	293.12
	662.985	119.163	149.325	836.305	116.704	353.169
LPS	320.781	135.665	113.656	437.077	179.464	233.343
	419.898	141.55	91.1566	558.359	189.369	215.083
	429.578	157.778	28.1035	571.084	194.574	24.055
	433.688	195	104.948	576.892	365.529	213.026
CAR+LPS	456.625	141.463	154.894	686.322	243.94	307.372
	485.175	153.224	121.894	675.082	253.025	299.399
	485.662	130.722	115.873	644.207	239.172	315.263
	492.049	125.099	126.55	649.937	29.8182	45.9772
Items Groups	Acetate	Propionate	Butyrate
CON	23.1	2.64	2.76
	21.12	2.34	2.46
	21.78	2.22	2.61
	7.62	0.09	0.57
CAR	24.3	2.28	3
	21.39	2.52	3.51
	23.97	2.76	3.03
	21.51	2.37	2.94
LPS	18.84	2.01	1.86
	18.39	1.8	1.77
	15.72	2.07	1.92
	3.33	0.54	0.6
CAR+LPS	20.58	2.46	2.67
	21.6	2.19	2.31
	21	2.19	2.28
	21.21	2.49	0.69
